# Supplementary material for: One-Pot Synthesis of Melamine Formaldehyde Resin-Derived N-Doped Porous Carbon for CO2 Capture Application
Source: Molecules. 2023 Feb 13;28(4):1772. doi: 10.3390/molecules28041772 (PMC9958949; doi:10.3390/molecules28041772)
Supplement: Supplementary file 1 [file molecules-28-01772-s001.zip]

Archive with 1 entries (1 files):
- molecules-2208370-supplementary.pdf
